# Supplementary material for: Effective connectivity and criminal sentencing decisions: dynamic causal models in laypersons and legal experts
Source: Cereb Cortex. 2022 Jan 18;32(19):4304–16. doi: 10.1093/cercor/bhab484 (PMC9528897; doi:10.1093/cercor/bhab484)
Supplement: SupplementaryFigureB_bhab484 [file supplementaryfigureb_bhab484.zip]

Archive with 1 entries (1 files):
- SupplementaryFigureB_bhab484.eps
